# Supplementary material for: Effect of High Altitude on Small Pulmonary Vein and Artery Volume in the COPDGene Cohort: Towards Better Understanding of Lung Physiology and Pulmonary Disease
Source: J Pers Med. 2025 Aug 15;15(8):377. doi: 10.3390/jpm15080377 (PMC12387232; doi:10.3390/jpm15080377)
Supplement: Supplementary file 1 [file jpm-15-00377-s001.zip]

Archive with 1 entries (1 files):
- jpm-3698074-supplementary.pdf
